# Supplementary material for: Stratification of Gut Microbiota Profiling Based on Autism Neuropsychological Assessments
Source: Microorganisms. 2024 Oct 9;12(10):2041. doi: 10.3390/microorganisms12102041 (PMC11510388; doi:10.3390/microorganisms12102041)
Supplement: Supplementary file 1 [file microorganisms-12-02041-s001.zip › Table S1.xlsx]

## Sheet: Foglio1
Patients anamnestic data and neuropsychological features
ID	Gender	Age	CSS_TOT_score	CSS_categories	CBCL_INT_PROBL.	CBCL_INT_categories	CBCL_EXT_PROBL.	CBCL_EXT_categories	CBCL_TOT_PROBL.	CBCL_TOT_categories	IQ/DQ_score	IQ/DQ_categories	MDI (%)
Gut_8937	Male	3	7	mild-moderate autism	65	symptoms	55	no symptoms	62	at risk	77	without cognitive impairment/developmental delay	34
Gut_3466	Male	7	6	mild-moderate autism	60	at risk	51	no symptoms	56	no symptoms	85	without cognitive impairment/developmental delay	30
Gut_1392	Male	8	5	mild-moderate autism	74	symptoms	62	at risk	72	symptoms	103	without cognitive impairment/developmental delay	18
Gut_8395	Male	5	7	mild-moderate autism	60	at risk	56	no symptoms	60	at risk	52	with cognitive impairment/developmental delay	20
Gut_3033	Male	8	9	severe autism	72	symptoms	71	symptoms	75	symptoms	104	without cognitive impairment/developmental delay	15
Gut_9340	Male	3	8	severe autism	65	symptoms	63	at risk	66	symptoms	27	with cognitive impairment/developmental delay	34
Gut_3045	Male	8	7	mild-moderate autism	70	symptoms	63	at risk	71	symptoms	68	with cognitive impairment/developmental delay	24
Gut_5647	Male	7	4	mild-moderate autism	60	at risk	55	no symptoms	56	no symptoms	84	without cognitive impairment/developmental delay	42
Gut_7963	Female	8	8	severe autism	73	symptoms	76	symptoms	78	symptoms	71	without cognitive impairment/developmental delay	25
Gut_7037	Male	11	9	severe autism							69	with cognitive impairment/developmental delay	19
Gut_8747	Female	4	7	mild-moderate autism							56	with cognitive impairment/developmental delay	13
Gut_9312	Male	4	5	mild-moderate autism	55	no symptoms	52	no symptoms	49	no symptoms	75	without cognitive impairment/developmental delay	26
Gut_9166	Male	3	6	mild-moderate autism	68	symptoms	59	no symptoms	69	symptoms	55	with cognitive impairment/developmental delay	25
Gut_8843	Male	9			74	symptoms	62	at risk	73	symptoms	88	without cognitive impairment/developmental delay	20
Gut_8561	Female	3	6	mild-moderate autism	61	at risk	60	at risk	58	no symptoms	72	without cognitive impairment/developmental delay	27
Gut_8708	Male	8	4	mild-moderate autism	69	symptoms	50	no symptoms	60	at risk	102	without cognitive impairment/developmental delay	19
Gut_3729	Male	4	6	mild-moderate autism	73	symptoms	61	at risk	70	symptoms	55	with cognitive impairment/developmental delay	23
Gut_1334	Male	14	5	mild-moderate autism	61	at risk	48	no symptoms	53	no symptoms	112	without cognitive impairment/developmental delay	21
Gut_9439	Male	3	9	severe autism							69	with cognitive impairment/developmental delay	38
Gut_8287	Male	5	8	severe autism	63	at risk	59	no symptoms	59	no symptoms	54	with cognitive impairment/developmental delay	21
Gut_7388	Male	4	8	severe autism	70	symptoms	62	at risk	69	symptoms	42	with cognitive impairment/developmental delay	55
Gut_2420	Female	12			52	no symptoms	64	symptoms	67	symptoms	51	with cognitive impairment/developmental delay	25
Gut_8775	Male	5	8	severe autism	66	symptoms	62	at risk	68	symptoms	20	with cognitive impairment/developmental delay	12
Gut_8235	Male	8	8	severe autism							59	with cognitive impairment/developmental delay	20
Gut_9144	Female	7	6	mild-moderate autism	77	symptoms	63	at risk	70	symptoms	115	without cognitive impairment/developmental delay	36
Gut_8194	Male	3			58	no symptoms	39	no symptoms	45	no symptoms	92	without cognitive impairment/developmental delay	18
Gut_8803	Male	7	6	mild-moderate autism	50	no symptoms	61	at risk	58	no symptoms	74	without cognitive impairment/developmental delay	15
Gut_10074	Male	9	7	mild-moderate autism	33	no symptoms	32	no symptoms	31	no symptoms	58	with cognitive impairment/developmental delay	24
Gut_7416	Male	3	8	severe autism	59	no symptoms	59	no symptoms	60	at risk	62	with cognitive impairment/developmental delay	32
Gut_8860	Male	4	7	mild-moderate autism	55	no symptoms	48	no symptoms	52	no symptoms	39	with cognitive impairment/developmental delay	53
Gut_9436	Male	4	6	mild-moderate autism	55	no symptoms	50	no symptoms	53	no symptoms	50	with cognitive impairment/developmental delay	21
Gut_10083	Male	11	9	severe autism	65	symptoms	64	symptoms	72	symptoms	65	with cognitive impairment/developmental delay	27
Gut_2379	Male	6	6	mild-moderate autism									12
Gut_2155	Male	6	8	severe autism	73	symptoms	61	at risk	75	symptoms	36	with cognitive impairment/developmental delay	23
Gut_7294	Male	9	7	mild-moderate autism							66	with cognitive impairment/developmental delay	21
Gut_8280	Female	7			71	symptoms	68	symptoms	72	symptoms	49	with cognitive impairment/developmental delay	15
Gut_8769	Male	9	6	mild-moderate autism	61	at risk	51	no symptoms	61	at risk	66	with cognitive impairment/developmental delay	27
Gut_8942C	Male	4	9	severe autism	80	symptoms	64	symptoms	77	symptoms	20	with cognitive impairment/developmental delay	25
Gut_9198	Male	7	6	mild-moderate autism							55	with cognitive impairment/developmental delay	17
Gut_8564	Female	6	8	severe autism	50	no symptoms	41	no symptoms	49	no symptoms	65	with cognitive impairment/developmental delay	15
Gut_8467	Male	11	9	severe autism							57	with cognitive impairment/developmental delay	14
Gut_8586	Male	10	7	mild-moderate autism	67	symptoms	67	symptoms	72	symptoms	52	with cognitive impairment/developmental delay	18
Gut_8459	Female	10	7	mild-moderate autism	65	symptoms	48	no symptoms	59	no symptoms	55	with cognitive impairment/developmental delay	22
Gut_8721	Male	4	8	severe autism	76	symptoms	67	symptoms	80	symptoms	50	with cognitive impairment/developmental delay	13
Gut_8128	Female	16	8	severe autism	63	at risk	46	no symptoms	57	no symptoms	27	with cognitive impairment/developmental delay	13
Gut_8718	Male	7	7	mild-moderate autism	55	no symptoms	47	no symptoms	48	no symptoms	65	with cognitive impairment/developmental delay	21
Gut_8421	Male	5	4	mild-moderate autism	65	symptoms	65	symptoms	68	symptoms	76	without cognitive impairment/developmental delay	25
Gut_8625	Male	4	4	mild-moderate autism	65	symptoms	42	no symptoms	55	no symptoms	54	with cognitive impairment/developmental delay	30
Gut_8824	Male	8	10	severe autism	63	at risk	58	no symptoms	65	symptoms	66	with cognitive impairment/developmental delay	24
Gut_4565	Male	7	7	mild-moderate autism	67	symptoms	56	no symptoms	67	symptoms	51	with cognitive impairment/developmental delay	13
Gut_4165	Male	5	9	severe autism	64	symptoms	52	no symptoms	59	no symptoms	40	with cognitive impairment/developmental delay	36
Gut_3873	Female	7	7	mild-moderate autism	43	no symptoms	43	no symptoms	43	no symptoms	46	with cognitive impairment/developmental delay	25
Gut_8643	Female	7	6	mild-moderate autism	62	at risk	64	symptoms	70	symptoms	79	without cognitive impairment/developmental delay	16
Gut_8646	Male	5			61	at risk	64	symptoms	67	symptoms	62	with cognitive impairment/developmental delay	19
Gut_8140	Male	15	8	severe autism	62	at risk	58	no symptoms	67	symptoms	61	with cognitive impairment/developmental delay	24
Gut_8799	Male	3	8	severe autism	51	no symptoms	46	no symptoms	50	no symptoms	53	with cognitive impairment/developmental delay	24
Gut_2423	Male	8	7	mild-moderate autism	67	symptoms	51	no symptoms	62	at risk	66	with cognitive impairment/developmental delay	41
Gut_8863	Male	8	6	mild-moderate autism	78	symptoms	73	symptoms	77	symptoms	71	without cognitive impairment/developmental delay	34
Gut_5471	Male	6	8	severe autism	43	no symptoms	39	no symptoms	43	no symptoms	78	without cognitive impairment/developmental delay	23
Gut_7713	Male	5	8	severe autism	74	symptoms	55	no symptoms	68	symptoms	55	with cognitive impairment/developmental delay	31
Gut_8116	Male	8	8	severe autism	65	symptoms	66	symptoms	70	symptoms	52	with cognitive impairment/developmental delay	23
Gut_8978	Male	6	10	severe autism	73	symptoms	56	no symptoms	68	symptoms	50	with cognitive impairment/developmental delay	28
Gut_8402	Male	3	4	mild-moderate autism	73	symptoms	64	symptoms	73	symptoms	84	without cognitive impairment/developmental delay	26
Gut_8682	Female	7	5	mild-moderate autism	51	no symptoms	57	no symptoms	55	no symptoms	68	with cognitive impairment/developmental delay	22
Gut_10208	Male	17	7	mild-moderate autism	69	symptoms	69	symptoms	75	symptoms	52	with cognitive impairment/developmental delay	21
Gut_8158	Male	7	6	mild-moderate autism	74	symptoms	65	symptoms	72	symptoms	87	without cognitive impairment/developmental delay	15
Gut_7219	Male	11	6	mild-moderate autism	63	at risk	63	at risk	62	at risk	59	with cognitive impairment/developmental delay	19
Gut_2849	Male	7	6	mild-moderate autism							74	without cognitive impairment/developmental delay	28
Gut_9096	Female	4	7	mild-moderate autism	66	symptoms	51	no symptoms	60	at risk	50	with cognitive impairment/developmental delay	13
Gut_6909	Female	7	8	severe autism	78	symptoms	61	at risk	72	symptoms	41	with cognitive impairment/developmental delay	21
